# Supplementary material for: Preparation of Silica Aerogel/Resin Composites and Their Application in Dental Restorative Materials
Source: Molecules. 2022 Jul 9;27(14):4414. doi: 10.3390/molecules27144414 (PMC9323775; doi:10.3390/molecules27144414)
Supplement: Supplementary file 1 [file molecules-27-04414-s001.zip]

Archive with 1 entries (1 files):
- molecules-1807488-supplementary.pdf
